# Supplementary material for: Longitudinal Neuropsychological Assessment of Symptomatic Edema after Subthalamic Nucleus Deep Brain Stimulation Surgery: A Case Series Study
Source: Neurol Int. 2023 Dec 28;16(1):62–73. doi: 10.3390/neurolint16010004 (PMC10801618; doi:10.3390/neurolint16010004)
Supplement: Supplementary file 1 [file neurolint-16-00004-s001.zip]

Archive with 1 entries (1 files):
- neurolint-2610147-supplementary.pdf
